# Supplementary material for: A Spectrum of Pathogenic Variants in the LAMA2 Gene in the Russian Federation
Source: Int J Mol Sci. 2025 Jan 31;26(3):1257. doi: 10.3390/ijms26031257 (PMC11818773; doi:10.3390/ijms26031257)
Supplement: Supplementary file 1 [file ijms-26-01257-s001.zip]

Archive with 1 entries (1 files):
- ijms-3413978-supplementary.xlsx
