# Supplementary material for: A Spectrum of Pathogenic Variants in the LAMA2 Gene in the Russian Federation
Source: Int J Mol Sci. 2025 Jan 31;26(3):1257. doi: 10.3390/ijms26031257 (PMC11818773; doi:10.3390/ijms26031257)
Supplement: Supplementary file 1 [file ijms-26-01257-s001.zip › ijms-3413978-supplementary.xlsx]

## Sheet: Table S1
Table S1. Clinical and genetic characteristics for patients with biallelic pathogenic / likely pathogenic LAMA2 variants.
Patient	c.DNA change (NM_000426.4)	Predicted amino acid change (NP_000417.3)	Age of onset	Age of diagnosis confirmation (y)	Gender	NPD hospitalisation	Motor development delay	Large joint contractures	Ambulatory	Intellectual disability	СK (U/L)	EMG	Brain MRI	Muscle histology
1	c.3829C>T	p.(Arg1277Ter)	from birth	5	f	n/d	yes	yes	no	yes	n/d	n/d	periventricular leukomalacia	myopathic changes
	c.7536del	p.(Asp2513IlefsTer34)
2	c.5422C>T	p.(Gln1808Ter)	from birth	3	m	n/d	yes	yes	no	n/d	800	n/d	periventricular leukopathy	myopathic changes
	c.7701delTinsGTGTCCCTAGGTGTCCCTA	p.(Ser2567_Asn3122delinsArgCysPro)
3	c.2049_2050del	p.(Arg683SerfsTer21)	from birth	1 y 6 mo	m	n/d	n/d	n/d	n/d	n/d	n/d	n/d	n/d	n/d
	c.4255_4258dup	p.(Cys1420ServsTer5)
4	c.6992+1G>T	p.?	from birth	9	m	n/d	yes	yes	no	no	5668	myogenic	periventricular white matter lesions	myopathic changes
	c.6992+1G>T	p.?
5	c.7536del	p.(Asp2513IlefsTer34)	from birth	6	f	n/d	yes	yes	no	n/d	n/d	n/d	periventricular leukomalacia	n/d
	c.7732C>T	р.(Arg2578Ter)
6	c.4048C>T	p.(Arg1350Ter)	from birth	3	f	yes	yes	yes	no	no	1530	myogenic	n/d	merosin-deficiency
	c.7536del	p.(Asp2513IlefsTer34)
7	с.2049_2050del	p.(Arg683SerfsTer21)	from birth	2	f	n/d	n/d	n/d	n/d	n/d	n/d	n/d	n/d	n/d
	c.6993-2A>C	p.?
8	c.7536del	p.(Asp2513IlefsTer34)	from birth	8	f	no	yes	yes	yes	no	919	n/d	periventricular leukopathy	merosin-deficiency
	c.7888C>T	p.(Arg2630Ter)
9	c.7536del	p.(Asp2513IlefsTer34)	from birth	2	m	yes	yes	yes	no	no	2539	myogenic	periventricular leukopathy	n/d
	c.7536del	p.(Asp2513IlefsTer34)
10	c.3dup	p.(Pro2AlafsTer48)	from birth	5	f	yes	yes	n/d	n/d	n/d	2102	normal	n/d	n/d
	c.4692_4695dup	p.(Arg1566CysfsTer13)
11	c.3283C>T	p.(Arg1095Ter)	from birth	3	m	n/d	n/d	n/d	n/d	n/d	n/d	n/d	n/d	n/d
	c.4692_4695dup	p.(Arg1566CysfsTer13)
12	c.7732C>T	p.(Arg2578Ter)	from birth	8	f	n/d	yes	yes	no	n/d	high	n/d	congenital brain malformation	n/d
	c.9139G>T	p.(Glu3047Ter)
13	del 57, 58	p.?	from birth	3	m	n/d	yes	yes	no	no	1886	n/d	periventricular leukomalacia	n/d
	c.7074C>A	p.(Tyr2358Ter)
14	с.6955C>T	p.(Arg2319Ter)	from birth	5	m	n/d	n/d	n/d	n/d	n/d	n/d	n/d	n/d	n/d
	с.6955C>T	p.(Arg2319Ter)
15	c.283+1G>A	p.?	from birth	6	m	no	yes	yes	no	no	3000	n/d	n/d	n/d
	с.7732С>T	р.(Arg2578Ter)
16	c.2049_2050del	p.(Arg683SerfsTer21)	from birth	n/d	f	n/d	yes	yes	no	n/d	n/d	n/d	n/d	n/d
	c.4692_4695dup	p.(Arg1566CysfsTer13)
17	c.4692_4695dup	p.(Arg1566CysfsTer13)	from birth	6	f	n/d	n/d	n/d	n/d	n/d	n/d	n/d	n/d	n/d
	c.7732C>T	p.(Arg2578Ter)
18	c.7536del	p.(Asp2513IlefsTer34)	from birth	9	m	n/d	n/d	n/d	n/d	n/d	n/d	n/d	n/d	n/d
	c.7536del	p.(Asp2513IlefsTer34)
19	c.4665dup	p. (Lys1556GlufsTer3)	from birth	1	m	no	yes	yes	n/d	n/d	2000	neurogenic	n/d	n/d
	c.7147C>T	p.(Arg2383Ter)
20	c.2049_2050del	p.(Arg683SerfsTer21)	from birth	1	m	no	yes	no	n/d	n/d	2090	myogenic	n/d	n/d
	c.2230C>T	p.(Arg744Ter)
21	c.7536del	p.(Asp2513IlefsTer34)	1 mo	4	m	yes	yes	n/d	n/d	n/d	281	n/d	periventricular leukopathy	myopathic changes, merosin-deficiency
	с.79C>T	p.(Gln27Ter)
22	c.5116C>T	p.(Arg1706Ter)	from birth	1	f	n/d	yes	no	n/d	n/d	3000	normal	periventricular leukopathy	n/d
	с.8245-2A>G	p.?
23	с.4056dup	(p.Arg1353GlnfsTer4)	from birth	2	f	no	yes	yes	no	no	4711	n/d	periventricular leukopathy	n/d
	С.4198C>T	p.(Arg1400Ter)
24	с.7536del	p.(Asp2513IlefsTer34)	from birth	2.5	f	no	yes	yes	no	n/d	2119	n/d	n/d	n/d
	с. 7536del	p.(Asp2513IlefsTer34)
25	c.5116C>T,	p.(Arg1706Ter)	from birth	6 mo	m	no	yes	yes	n/a	n/a	3162	n/d	n/d	n/d
	c.2962C>T,	p.(Gln988Ter)
26	c.5212G>T	p.(Glu1738Ter)	from birth	8	f	yes	yes	yes	n/d	no	1206	n/d	frontal and temporal lobe atrophy	n/d
	c.5212G>T	p.(Glu1738Ter)
27	c.5071+1G>A	p.?	from birth	7	m	yes	yes	yes	n/d	n/d	n/d	n/d	periventricular leukopathy, moderate cerebellar hypoplasia	n/d
	c.5071+1G>A	p.?
28	c.1755del	p.(Ser585ArgfsTer12)	from birth	11	m	no	yes	yes	no	n/d	n/d	n/d	n/d	n/d
	c.9253C>T	p.(Arg3085Ter)
29	c.283+1G>A	p.?	1 mo	2	f	no	yes	yes	no	n/d	1498	myogenic	n/d	n/d
	с.7520del	p.(Asn2507IlefsTer40)
30	с.7536del	p.(Asp2513IlefsTer34)	n/d	n/d	f	n/d	yes	yes	n/d	n/d	n/d	n/d	n/d	n/d
	с.7536del	p.(Asp2513IlefsTer34)
31	c.1303C>T	p.(Arg435Ter)	from birth	3	f	no	yes	yes	n/d	n/d	4000	normal	n/d	n/d
	c.3829C>T	p.(Arg1277Ter)
32	c.5116C>T	p.(Arg1706Ter)	from birth	5	m	no	yes	yes	n/d	n/d	2912	myogenic	periventricular leukopathy	myopathic changes, merosin-deficiency
	c.5116C>T	p.(Arg1706Ter)
33	c.2184_2185del	p.(Gly729ValfsTer7)	from birth	3	f	yes	yes	yes	no	n/d	1490	n/d	periventricular leukopathy	n/d
	c.2184_2185del	p.(Gly729ValfsTer7)
34	c.6474C>A	p.(Tyr2158Ter)	from birth	3	m	yes	yes	yes	no	yes	4656	n/d	n/d	n/d
	c.8245-2A>G	p.?
35	c.9235_9238dup	p.(Thr3080AsnfsTer26)	from birth	12	m	yes	yes	no	no	yes	297	myogenic	periventricular white matter lesions	n/d
	c.9235_9238dup	p.(Thr3080AsnfsTer26)
36	c.2049_2050del	p.(Arg683SerfsTer21)	from birth	10	f	no	yes	yes	no	no	1156	n/d	periventricular leukomalacia	n/d
	c.6993-1G>C	p.?
37	c.5116C>T	p.(Arg1706Ter)	from birth	1	f	n/d	yes	no	n/d	n/d	n/d	n/d	n/d	n/d
	c.7536del	p.(Asp2513IlefsTer34)
38	c.1894_1895del	p.(Leu632GlufsTer8)	from birth	10	m	n/d	yes	yes	no	no	3000	normal	n/d	myopathic changes, merosin-deficiency
	c.5116C>T	p.(Arg1706Ter)
39	c.5116C>T	p.(Arg1706Ter)	from birth	7	f	n/d	n/d	n/d	n/d	n/d	n/d	n/d	n/d	n/d
	c.8245-2A>G	p.?
40	c.6993-2A>C	p.?	from birth	1	f	no	yes	yes	no	n/d	952	n/d	n/d	n/d
	c.7536del	p.(Asp2513IlefsTer34)
41	c.4692_4695dup	p.(Arg1566CysfsTer13)	1 mo	1	f	no	yes	no	no	n/d	1834	myogenic	periventricular leukopathy	n/d
	c.4692_4695dup	p.(Arg1566CysfsTer13)
42	c.3799_3821del	p.(Phe1267AspfsTer11)	n/d	1	f	n/d	n/d	n/d	n/d	n/d	n/d	n/d	n/d	n/d
	c.8244+3_8244+6del	p.?
43	c.6955C>T	p.(Arg2319Ter)	from birth	1	m	n/d	n/d	n/d	n/d	n/d	n/d	n/d	n/d	n/d
	c.7265G>A	p.(Trp2422Ter)
44	c.4692_4695dup	p.(Arg1566CysfsTer13)	from birth	1	m	n/d	yes	n/d	no	n/d	1709	n/d	n/d	n/d
	c.5476C>T	p.(Arg1826Ter)
45	c.7520del	p.(Asn2507IlefsTer40)	3 mo	n/d	m	n/d	n/d	n/d	n/d	n/d	1800	n/d	n/d	n/d
	c.7536del	p.(Asp2513IlefsTer34)
46	c.6466C>T	p.(Arg2156Ter)	from birth	n/d	m	yes	n/d	n/d	n/d	n/d	n/d	n/d	n/d	n/d
	c.6466C>T	p.(Arg2156Ter)
47	c.5727-2A>G	p.?	4 mo	1	f	n/d	n/d	n/d	n/d	n/d	3944	n/d	n/d	n/d
	c.6992+1G>T	p.?
48	с.5188del	p.(Arg1730GlyfsTer4)	from birth	3.5	m	n/d	yes	yes	no	n/d	600-4000	myogenic	hydrocephaly, periventricular leukopathy	n/d
	del 14 ex	p.?
49	c.5562+5G>C	p.?	3 weeks	38	f	no	yes	yes	no	n/d	48	n/d	n/d	n/d
	del ex 1	p.?
50	c.3569del	p.(Ala1190ValfsTer9)	from birth	n/d	m	n/d	yes	yes	no	n/d	n/d	n/d	n/d	n/d
	c.4692_4695dup	p.(Arg1566CysfsTer13)
51	c.7536del	p.(Asp2513IlefsTer34)	from birth	16	m	no	yes	yes	no	n/d	n/d	n/d	periventricular leukopathy	n/d
	del 14 ex	p.?
52	c.4706G>A	p.(Trp1569Ter)	from birth	n/d	m	no	n/d	n/d	n/d	n/d	1858	n/d	n/d	n/d
	c.4706G>A	p.(Trp1569Ter)
53	c.2049_2050del	p.(Arg683SerfsTer21)	from birth	5 mo	m	yes	yes	n/d	n/a	n/a	4027	n/d	n/d	n/d
	c.4692_4695dup	p.(4692_4695del)
54	c.7536del	p.(Asp2513IlefsTer34)	from birth	n/d	m	no	yes	n/d	n/d	n/d	2000	myogenic	periventricular leukopathy	n/d
	c.5235-2A>G	p.?
55	c.1893_1897del	p.(Asp631GlufsTer8)	from birth	4	m	n/d	yes	yes	no	n/d	n/d	n/d	periventricular leukopathy	n/d
	c.1893_1897del	p.(Asp631GlufsTer8)
56	c.3644del	p.(Pro1215GlnfsTer9)	from birth	3 mo	f	n/d	yes	n/d	n/a	n/a	n/d	myogenic	ventriculomegaly	n/d
	c.6466C>T	p.(Arg2156Ter)
57	c.3829C>T	p.(Arg1277Ter)	n/d	1	f	n/d	n/d	n/d	n/d	n/d	n/d	n/d	n/d	n/d
	c.5706del	p.(Ser1903HisfsTer61)
58	c.3085C>T	p.(Arg1029Ter)	from birth	6 mo	m	n/d	n/d	n/d	n/a	n/a	n/d	n/d	n/d	n/d
	c.4692_4695dup	p.(Arg1566CysfsTer13)
59	c.7439+1G>T	p.?	from birth	3	m	n/d	yes	n/d	n/d	n/d	n/d	n/d	n/d	n/d
	c.7439+1G>T	p.?
60	c.4692_4695dup	p.(Arg1566CysfsTer13)	from birth	3	f	n/d	yes	no	no	n/d	3102	myogenic	n/d	n/d
	c.8245-2A>G	p.?
61	c.5116C>T	p.(Arg1706Ter)	from birth	8 mo	m	n/d	yes	no	n/a	n/a	3776	n/d	n/d	n/d
	c.8245-2A>G	p.?
62	c.3829C>T	p.(Arg1277Ter)	from birth	8 mo	f	n/d	n/d	n/d	n/a	n/a	6000	n/d	n/d	n/d
	c.5445+1G>A	p.?
63	c.2049_2050del	p.(Arg683SerfsTer21)	from birth	4	m	n/d	n/d	n/d	n/d	n/d	3643	myogenic	periventricular leukopathy	myopathic changes
	c.6560delinsTGCCA	p.(Gly2187ValfsTer8)
64	c.5116C>T	p.(Arg1706Ter)	from birth	1 y 9 mo	f	n/d	n/d	n/d	n/d	n/d	n/d	n/d	n/d	n/d
	c.7536del	p.(Asp2513IlefsTer34)
65	c.7536del	p.(Asp2513IlefsTer34)	from birth	1	f	n/d	n/d	n/d	n/d	n/d	n/d	n/d	n/d	n/d
	c.7536del	p.(Asp2513IlefsTer34)
66	c.5116C>T	p.(Arg1706Ter)	from birth	8 mo	f	n/d	yes	no	n/a	n/a	1163	neurogenic	n/d	n/d
	c.7732C>T	p.(Arg2578)
67	c.5234+1G>A	p.?	from birth	6	m	n/d	yes	yes	no	n/d	840	normal	periventricular leukopathy	n/d
	c.7520del	p.(Asn2507IlefsTer40)
68	c.4645C>T	p.(Arg1549Ter)	from birth	8	m	n/d	yes	yes	n/d	n/d	367	myogenic	periventricular leukopathy	n/d
	c.958C>T	p.(Gln320Ter)
69	c.7377dup	p.(Leu2460SerfsTer2)	from birth	1.5	f	n/d	yes	n/d	n/d	n/d	high	myogenic	n/d	n/d
	c.7536del	p.(Asp2513IlefsTer34)
70	c.4692_4695dup	p.(Arg1566CysfsTer13)	from birth	15	m	n/d	n/d	n/d	n/d	n/d	n/d	n/d		n/d
	c.7536del	p.(Asp2513IlefsTer34)
71	c.2049_2050del	p.(Arg683SerfsTer21)	from birth	2	m	n/d	yes	no	n/d	n/d	3634	normal	periventricular leukopathy	n/d
	c.4692_4695dup	p.(Arg1566CysfsTer13)
72	c.106C>T	p.(Gln36ter)	from birth	2.5	m	n/d	n/d	n/d	n/d	n/d	n/d	n/d	n/d	n/d
	c.7147C>T	p.(Arg2383Ter)
73	c.2856+2T>A	p.?	from birth	8 mo	f	n/d	n/d	n/d	n/d	n/d	2597	myogenic	periventricular leukopathy, genral cerebral atrophy	myopathic changes
	c.8245-2A>G	p.?
74	c.1522C>T	p.(Gln508Ter)	from birth	7	m	n/d	n/d	n/d	n/d	n/d	n/d	n/d	n/d	n/d
	c.1522C>T	p.(Gln508ter)
75	c.7536del	p.(Asp2513IlefsTer34)	from birth	11 mo	m	n/d	n/d	n/d	n/d	n/d	n/d	n/d	n/d	n/d
	c.7536del	p.(Asp2513IlefsTer34)
76	c.9235_9238dup	p.(Thr3080AsnfsTer26)	from birth	15	f	n/d	n/d	n/d	n/d	n/d	n/d	n/d	n/d	myopathic changes
	c.9235_9238dup	p.(Thr3080AsnfsTer26)
77	c.8245-2A>G	p.?	from birth	11	m	n/d	n/d	n/d	n/d	n/d	n/d	n/d	n/d	n/d
	c.8245-2A>G	p.?
78	c.4692_4695dup	p.(Arg1566CysfsTer13)	from birth	36	f	n/d	yes	yes	n/d	n/d	n/d	n/d	n/d	n/d
	c.7536del	p.(Asp2513IlefsTer34)
79	c.3085C>T	p.Arg1029Ter)	from birth	6 mo	f	n/d	yes	no	n/a	n/a	2769	motor neuropathy	congenital brain malformation , Dandy-Walker malformation, periventricular leukomalacia	n/d
	c.3085C>T	p.(Arg1029Ter)
80	c.7147C>T	p.(Arg2383Ter)	from birth	2	f	n/d	yes	no	no	n/d	973	myogenic	n/d	n/d
	c.7147C>T	p.(Arg2383Ter)
81	c.2097-1G>A	p.?	from birth	1 y 4 mo	f	yes	yes	n/d	no	n/d	3097	n/d	n/d	n/d
	c.7536del	p.(Asp2513IlefsTer34)
82	c.8245-2A>G	p.?	from birth	46	m	n/d	yes	yes	no	n/d	n/d	n/d	n/d	n/d
	c.8245-2A>G	p.?
83	c.4692_4695dup	p.(Arg1566CysfsTer13)	n/d	4 y 3 mo	f	n/d	n/d	n/d	n/d	n/d	n/d	n/d	n/d	n/d
	c.6993-2A>C	p.?
84	c.2049_2050del	p.(Arg683SerfsTer21)	from birth	20	m	yes	yes	yes	yes	no	3150	n/d	leukodystrophy	n/d
	c.3736-2A>T	p.?
85	c.172T>C	p.(Cys58Arg)	from birth	4	f	yes	yes	no	yes	no	2800	n/d	leukodystrophy	n/d
	del ex 40	p.?
86	c.1303C>T	p.(Arg435Ter)	from birth	13	m	no	yes	no	yes	no	1872	n/d	periventricular leukopathy	n/d
	c.163A>C	p.(Asn55His)
87	c.2166A>T	p.(Glu722Asp)	n/d	40	f	no	no	no	yes	no	421	myogenic	periventricular leukopathy	n/d
	c.7814del	p.(Thr2605LysfsTer2)
88	c.163A>C	p.(Asn55His)	n/d	10	m	n/d	yes	no	yes	no	1515	n/d	n/d	n/d
	c.8699_8700insGTAAATTCT	p.(Pro2901Ter)
89	c.4692_4695dup	p.(Arg1566CysfsTer13)	from birth	16	f	n/d	yes	yes	yes	no	780	myogenic	leukodystrophy	merosin-deficiency
	c.6721G>T	p.(Gly2241Ter)
90	c.8245-2A>G	p.?	1 y	26	f	no	yes	no	yes	no	498	myogenic	n/d	n/d
	c.8245-2A>G	p.?
	NPD — neonatal pathology department
	n/d — no data
	y — year
	mo — month
	f — female
	m — male
	СK — creatine kinase
	EMG - electromyography
	MRI - magnetic resonance imaging

## Sheet: Table S2
Table S2. Specific primers for Sanger sequencing
LAMA2_1F	CTGGCTCCCGAGAAGTGGATC	188
LAMA2_1R	GGCAAAGGATGCAACCCAAGC
LAMA2_2F	TTTGTTTCTGGTCTACACACCTTC	251
LAMA2_2R	TACCCAGCGCCACACACCTAC
LAMA2_3F	CTTCTTCCTTTCATATGATGCTGC	193
LAMA2_3R	AATGCAATTTCAAAAGTGGAAATGAC
LAMA2_4F	TGATGAGAATATTTGGGAATTCAATG	334
LAMA2_4R	GTATCAAATGTGCTTAAATGGTGAG
LAMA2_5F	CTAATTGGGAGAATGGGAAGTTAAC	335
LAMA2_5R	AAGTGGGATATCATTTGTAGGCTC
LAMA2_6F	CTTGCAGTCATCTTAACAGGATTTC	178
LAMA2_6R	TCAGGGCTTCATTTTGCCTAAGC
LAMA2_7F	CTTCCTTTATGGTTCTAAATGAGGC	216
LAMA2_7R	AGGAAGAATGACATATTTTGTTGGC
LAMA2_8F	TTTAAATGTATCTGAAATCAAATTGATG	347
LAMA2_8R	TTGAAGTTCAACTGTTTACAGAAGC
LAMA2_9F	CTGTTTCTATTACACTTCGTTAAATTC	189
LAMA2_9R	TTGTCCTTTTATCAGAGCAGTGAC
LAMA2_10F	GTTTTAGAAATGTTGATATGTGGCTC	240
LAMA2_10R	TCTGTCTTGACAGTGGGACATTAC
LAMA2_11F	GAAGGATACCTCTGTTGCTGATAC	220
LAMA2_11R	TGCTGGGGCAGCAAACAGAACC
LAMA2_12F	AGGAACATGAAAGAGAAAAGCAGC	292
LAMA2_12R	GATCAGTCAGTTAAAGCAGAATAGC
LAMA2_13F	TCTCCTATCCCGTAATGATTATGC	183
LAMA2_13R	ATCAGGAAGTAACACGGGTGAAC
LAMA2_14F	TTGTACCCTCTTTTCAGTTTTACTC	354
LAMA2_14R	AAATGTGTGAACGTTGGAGCTGC
LAMA2_15F	TAAGAACTTTACTTATTCACCATCTC	205
LAMA2_15R	ATGTTGAGGGAACTTTGAAAGCAC
LAMA2_16F	TAATCTCCAAGACTGACTAAAGCC	196
LAMA2_16R	TTCAGCCTTGTCAATCAGCATCC
LAMA2_17F	GCAACATGTTGATCCCTGACACC	232
LAMA2_17R	CAGAAATGGATGCTGAGCTTATTC
LAMA2_18F	CTTCTTCCTTGTCCCTGTTTTCC	171
LAMA2_18R	CAAGGTAGAAATCATTTTGCAAGAC
LAMA2_19F	TAAACATTGCCCCAACTGAGGTC	322
LAMA2_19R	TGAGGTACAATACATCAATTCTGTC
LAMA2_20F	AGAAAGTTTTCCTGATCACAGGTC	188
LAMA2_20R	GTAAGGAGAAAGTAATTTATGGGTC
LAMA2_21F	CATCTTGCTTCACTTCGAGTTAAC	288
LAMA2_21R	AACTATCAGAGTGAATATGTAGGAC
LAMA2_22F	CAATATAAAACTCAACACTTTGTGTC	260
LAMA2_22R	AAATCTCTCCAAAAAATTATCAGAGC
LAMA2_23F	CCCATAAAGTTGTGTTAATGGTTGC	321
LAMA2_23R	GAGGGAGGTTTTCCCTAGCTGC
LAMA2_24F	TGCCGTTATAAACTCTGAGGGTC	225
LAMA2_24R	CTAACATTATACCATTACATGGCTC
LAMA2_25F	CAAAGCGTAAATTCAGCCTTCTGC	791
LAMA2_27R	TTCCTTACAGACTCTAAAATAAGAGC
LAMA2_28F	CTGACTGTCATAGTAATCTAAGTAC	206
LAMA2_28R	TCCTGAAGTGACTTGAGATTAAGC
LAMA2_29F	TCTAACTTTGCTGTCCTAATTGGC	218
LAMA2_29R	GAATGAGCACATGGACCTTGTTC
LAMA2_30F	GTATGATAAATTACATTCTAACTATCAC	250
LAMA2_30R	ATGTGCTAGACAGATGGCGTTTC
LAMA2_31F	TAACCTTGATCATGGATAGGAATAC	213
LAMA2_31R	GTCCCTACATATCATTACTCTGTAC
LAMA2_32F	GAGACATGACTTGCTATTAACCTC	285
LAMA2_32R	TCAAGGCCTCCAAAACTAACAGC
LAMA2_33F	GGATGTTTAGCAGAAGTAACTACTC	213
LAMA2_33R	ACCGCTTGTGAAGCTTCTGTCAC
LAMA2_34F	CACTATCACTGCAAGGCCATTTAC	199
LAMA2_34R	ATAATCTATCTGCTTTCAGAAGATTC
LAMA2_35F	ATCTAGCTGTAGCTTCATCATCTC	246
LAMA2_35R	TCCAGTCCTGTGTCATCCCTTTC
LAMA2_36F	CTGAATACCATGTTTTCATGTGGC	286
LAMA2_36R	AAATTATCTGGAAATCTCAGTTTGTC
LAMA2_37F	GGCAGTGACATGAGCTCATTGTC	298
LAMA2_37R	CCTTCTGAGATTAAGATAAAAGTGC
LAMA2_38F	GATTTTATGAAAATGCAATTTTGATGTC	215
LAMA2_38R	CTCCCATTTATTCATTATCATCTCTC
LAMA2_39F3	AGAGGAGGCTTGAATTCACTTGC	258
LAMA2_39R	AAGCATCAAAATACACAAACATTTCC
LAMA2_40F	GAGTACCATTGAGTGCCCTGAC	229
LAMA2_40R	GGTTGACTTCCATTCCCAGCAC
LAMA2_41F	ATTATTCTATGGTTTTAGATGTATGAC	246
LAMA2_41R	TCTTATCAGTAACAACCCGATTAAC
LAMA2_42F	TGAAATTGCACATCCAAGTATAAGC	250
LAMA2_42R	CAACAGTCTTCAAAACTTCAGGTC
LAMA2_43F	GATTAAGCCACTAACTCCACACC	319
LAMA2_43R	GAGCATTTACAGGTCTGGGATAC
LAMA2_44F	CTGTTTGAGTGGGGAATGGAGC	113
LAMA2_44R	TCTTCCTTGCTCATGAAGGAGTC
LAMA2_45F	GAAATTGTTTGGTTAAGCATACTGC	246
LAMA2_45R	CAACAATTACAATCAGTTACTGATAC
LAMA2_46F	TTTCTGAGAGATTTACTCTTGGTTC	242
LAMA2_46R	CTAGCTATACACATACAGCAGCC
LAMA2_47F	TAAAGGTGCTTTATATCTGATATCTC	256
LAMA2_47R	TTTCTTATAAACTGGGAAACTACTTC
LAMA2_48F	TGTATGTTCCTCCCCTTCACTTC	262
LAMA2_48R	AGTAATTATGTCAGGAGATGTCAAC
LAMA2_49F	ATTATTTGTGAAATTCCAAATTCTAGC	227
LAMA2_49R	GCTTTTATTATGCACAGGACAGAC
LAMA2_50F	CAGACTGAATAGATATGATCTGATTC	254
LAMA2_50R	GCATTTTAGTCACGGAAACTCTGC
LAMA2_51F	TATACTTCTCTGTGTATCTAACCAC	242
LAMA2_51R	GATTTCATGATTAAGGCCTATATTGC
LAMA2_52F	GATATAGATGTGGTTGATATTGCTC	370
LAMA2_52R	GAACTCTAGTGAGCATAGTGGTC
LAMA2_53F	CTAAATGAAAATGTAATTATAAGTAAATTG	225
LAMA2_53R	CCATGCACTCGAAGAAGGCATG
LAMA2_54F	ATCACCCTAATGATATTGCTTTTGC	213
LAMA2_54R	AATCTGATATAAATGTGTTTAGAGAAC
LAMA2_55F	TTCATTTCTAATGGTTTCTACTCTTC	270
LAMA2_55R	CTTTATATAAGCATTAGGGAAAATGC
LAMA2_56F	CATAAATGAGACTTCTGTTTAATCTTC	257
LAMA2_56R	GATGCTAGCAAAGGAAGTTCACC
LAMA2_57F	CCAACTGTATTGAATCAGATGTGAC	690
LAMA2_58R	AGAATACTGGGTAAAAATTAGAAAGC
LAMA2_59F	TTTTTAAAGAACAGTCCATAATCTCC	718
LAMA2_60R	AGTAATTCCCTTAGGGTACTGCC
LAMA2_61F	TATGTGAAATTTGTTCAGGATTGGC	287
LAMA2_61R	ATGTGACCTAATAAGTCAAAATATATC
LAMA2_62F	GCTAAAACCTGACATTTGTTTCTTC	247
LAMA2_62R	TAGTATTTGTATCTAGTTAATAATCAAC
LAMA2_63F	TTAACAATCCCCATCCTCTAATCC	234
LAMA2_63R	CACATCAACAATATCATGAAGAAATC
LAMA2_64F	CATGATACTTCTTTAATGAAACCATC	321
LAMA2_64R	CATAAGAGAGCAAAGAAATTGTTGC
LAMA2_65F	GGACATTTCAAAGCTGAGCCCTC	300
LAMA2_65R	CACAAATTAGTTTAATTAACATATATAGG
